# Supplementary material for: Reliable Radiologic Skeletal Muscle Area Assessment—A Biomarker for Cancer Cachexia Diagnosis
Source: Cells. 2026 Mar 13;15(6):515. doi: 10.3390/cells15060515 (PMC13025493; doi:10.3390/cells15060515)
Supplement: Supplementary file 1 [file cells-15-00515-s001.zip]

Archive with 1 entries (1 files):
- cells-4161340-supplementary.pdf
